# Supplementary material for: Collaborative Cross Mice Yield Genetic Modifiers for Pseudomonas aeruginosa Infection in Human Lung Disease
Source: mBio. 2020 Mar 3;11(2):e00097-20. doi: 10.1128/mBio.00097-20 (PMC7064750; doi:10.1128/mBio.00097-20)
Supplement: DATA SET S1 [file mBio.00097-20-sd001.csv]

CC.Line	WEEK'S OLD	GENDER (M=0; F=1)	ST2	ST3	ST4	ST7	BODY WEIGHT (grams)
IL-519	11.9	0	0	0	0	0	31.2
IL-519	11.9	0	1	1	1	1	26.1
IL-519	11.9	0	1	1	1	1	28.6
IL-519	11.9	0	0	0	0	0	31.6
IL-519	10.9	0	0	0	0	0	28.0
IL-519	10.9	0	0	0	1	1	23.8
CC040	11.3	0	0	0	0	0	32.2
CC040	11.3	0	0	0	0	0	35.0
CC040	11.3	0	0	0	0	0	33.0
CC040	11.3	0	0	0	0	0	35.0
CC040	11.3	0	0	0	0	0	31.0
IL-111	11.7	1	0	1	1	1	20.9
IL-111	11.7	1	1	1	1	1	20.8
IL-111	14.6	1	1	1	1	1	22.2
IL-111	14.6	1	0	0	0	0	19.6
IL-111	14.6	1	0	1	1	1	18.9
IL-611	11.0	0	0	1	1	1	18.8
IL-611	11.0	0	0	0	1	1	19.8
IL-611	11.0	0	1	1	1	1	19.9
IL-611	11.0	0	1	1	1	1	25.4
IL-611	11.0	0	1	1	1	1	23.2
CC072	11.7	0	1	1	1	1	23.5
CC072	11.7	0	1	1	1	1	23.3
CC072	11.7	1	1	1	1	1	20.7
CC072	11.7	1	1	1	1	1	22.9
CC072	11.7	1	1	1	1	1	21.7
CC072	11.7	1	1	1	1	1	21.5
CC072	11.7	1	1	1	1	1	20.85
CC076	10.3	0	1	1	1	1	18.5
CC076	10.3	0	1	1	1	1	24.3
CC076	10.3	0	1	1	1	1	21.8
CC076	10.3	0	1	1	1	1	23.7
CC076	11.4	1	1	1	1	1	17.2
CC076	11.4	1	1	1	1	1	19.5
IL-2156	11.0	0	0	0	0	0	18.7
IL-2156	11.0	0	0	0	0	0	27.8
IL-2156	11.0	0	0	0	0	0	25.3
IL-2156	11.0	1	1	1	1	1	21.0
IL-2156	11.0	1	0	1	1	1	20.6
IL-2156	11.0	1	0	0	0	0	20.4
CC055	11.7	1	0	0	0	0	23.0
CC055	11.7	1	0	0	0	0	21.0
CC055	11.7	1	0	0	0	0	17.6
CC055	11.7	1	0	0	0	0	19.0
CC055	11.7	1	0	0	0	0	18.0
CC006	13.4	0	0	0	0	0	33.1
CC006	13.4	0	0	0	0	0	29.3
CC006	13.4	0	0	0	0	0	33.8
CC006	13.4	0	0	0	0	0	29.3
CC006	13.4	0	0	0	0	0	30.3
IL-3438	12.1	1	0	0	0	0	29.8
IL-3438	12.1	1	0	0	0	0	23.0
IL-3438	12.1	1	0	0	0	0	20.4
IL-3438	10.1	0	0	0	0	0	28.4
IL-3438	10.1	0	0	0	0	0	26.3
IL-3438	10.1	0	0	0	0	0	26.1
CC059	13.0	1	0	0	0	0	22.7
CC059	13.0	1	1	1	1	1	23.0
CC059	13.0	1	1	1	1	1	24.5
CC059	13.0	1	0	0	0	0	22.5
CC059	13.0	1	1	1	1	1	21.7
CC059	13.0	1	1	1	1	1	24.3
IL-4052	11.6	0	1	1	1	1	22.0
IL-4052	11.6	0	1	1	1	1	17.4
IL-4052	11.6	0	0	1	1	1	22.0
IL-4052	11.4	1	1	1	1	1	20.7
IL-4052	11.4	1	1	1	1	1	19.8
IL-4052	11.4	1	1	1	1	1	16.4
CC041	10.3	0	0	0	0	0	24.7
CC041	10.3	0	1	1	1	1	22.3
CC041	10.3	1	1	1	1	1	19.4
CC041	10.3	1	0	0	0	0	21.9
CC041	10.3	1	0	0	0	0	22.5
CC041	10.3	1	0	1	1	1	19.4
IL-4457	12.0	0	0	0	0	1	36.3
IL-4457	12.0	0	0	0	0	0	40.3
IL-4457	12.0	0	0	1	1	1	34.0
IL-4457	12.0	1	0	1	1	1	28.2
IL-4457	12.0	1	0	1	1	1	30.3
CC037	13.3	0	1	1	1	1	22.9
CC037	13.3	0	1	1	1	1	24.2
CC037	13.3	0	0	0	1	1	22.3
CC051	11.0	0	1	1	1	1	28.3
CC051	11.0	0	1	1	1	1	28.3
CC051	9.0	0	1	1	1	1	29.5
CC051	11.0	1	1	1	1	1	25.5
CC051	11.0	1	0	1	1	1	21.7
CC051	11.0	1	1	1	1	1	22.1
IL-1061	8.0	1	1	1	1	1	22.5
IL-1061	8.0	1	1	1	1	1	19.9
IL-1061	8.0	1	1	1	1	1	19.6
IL-1061	8.0	1	1	1	1	1	20.3
IL-1061	8.0	1	1	1	1	1	18.2
CC012	9.1	1	1	1	1	1	19.6
CC012	9.1	1	0	0	0	0	18.5
CC012	9.1	1	0	0	0	0	18.8
CC012	9.1	1	0	0	0	0	19.1
CC012	9.1	0	0	0	0	0	22.2
CC012	9.1	0	1	1	1	1	19.8
CC012	9.1	0	1	1	1	1	26.2
CC012	9.1	0	0	0	0	0	22.3
CC028	10.0	0	1	1	1	1	29.2
CC028	10.0	0	0	1	1	1	22.4
CC028	10.0	0	0	1	1	1	26.9
CC028	10.0	0	1	1	1	1	29.0
CC016	9.9	1	1	1	1	1	21.5
CC016	9.9	1	1	1	1	1	19.6
CC016	9.9	0	0	0	0	0	23.1
CC016	9.9	0	1	1	1	1	25.1
CC002	9.4	0	0	0	0	0	27.1
CC002	9.4	0	0	0	0	0	29.0
CC002	9.4	0	0	0	0	0	27.8
CC024	9.4	0	0	0	0	0	22.2
CC024	9.4	0	0	0	0	0	23.1
IL-2131	9.7	1	1	1	1	1	29.7
IL-2131	9.7	1	0	0	0	0	20.7
IL-2131	9.7	1	0	1	1	1	27.6
IL-2131	9.7	1	1	1	1	1	24.5
IL-2131	9.7	1	0	0	0	0	23.9
IL-4438	9.6	0	1	1	1	1	27.5
IL-4438	9.6	0	1	1	1	1	26.9
IL-4438	9.6	1	1	1	1	1	24.5
IL-4438	9.6	1	1	1	1	1	23.3
CC019	9.6	1	0	0	1	1	17.1
CC019	9.6	1	1	1	1	1	15.4
CC019	9.6	1	0	1	1	1	15.8
CC019	9.6	1	1	1	1	1	15.4
CC019	9.6	1	1	1	1	1	14.0
CC019	9.6	0	1	1	1	1	17.9
CC037	9.7	0	1	1	1	1	23.5
CC037	9.7	0	1	1	1	1	25.3
CC037	9.7	0	1	1	1	1	25.4
CC037	9.7	0	1	1	1	1	26.3
CC037	9.7	0	1	1	1	1	25.3
CC037	9.7	0	1	1	1	1	22.3
IL-611	9.7	1	1	1	1	1	19.6
IL-611	9.7	1	0	1	1	1	22.3
CC042	9.9	1	0	0	0	0	18.2
CC042	9.9	1	0	0	0	0	20.1
CC042	11.0	0	0	0	0	0	21.6
CC042	11.0	0	0	0	0	0	25.1
CC042	11.0	0	0	0	0	0	21.5
CC042	11.0	0	0	0	0	0	24.8
CC018	10.0	0	0	0	0	0	19.8
CC018	10.0	0	0	0	1	1	22.9
CC006	8.0	0	0	0	0	0	24.8
CC006	8.0	0	0	0	0	0	26.2
CC002	8.7	0	0	0	0	0	27.3
CC002	8.7	0	0	0	0	0	23.2
CC011	8.6	1	0	1	1	1	26.0
CC011	8.6	1	1	1	1	1	23.6
IL-111	7.7	0	0	0	0	0	25.1
CC005	8.3	0	0	0	0	0	24.0
CC005	8.3	0	0	0	0	0	22.9
CC005	8.3	0	0	0	0	0	24.2
CC005	8.3	0	0	0	0	0	22.7
CC005	8.3	0	0	0	0	0	21.7
CC005	8.3	0	1	1	1	1	25.4
IL-1513	7.9	0	0	1	1	1	17.4
IL-1513	7.9	0	1	1	1	1	17.6
IL-2131	8.3	0	0	0	0	0	26.3
IL-2131	8.3	0	0	0	0	0	26.2
CC055	8.3	0	0	0	0	0	22.7
CC011	7.4	0	0	0	0	0	21.7
CC011	7.4	0	1	1	1	1	20.1
CC028	8.3	0	0	0	0	0	22.6
CC028	8.3	0	0	0	0	0	23.0
CC024	8.3	0	0	0	0	0	19.6
CC024	8.3	0	0	0	0	0	19.6
CC024	8.3	0	0	0	0	0	21.6
CC040	10.3	0	0	0	0	0	23.8
CC040	10.3	0	0	0	0	0	25.5
CC040	9.1	1	0	0	0	0	23.3
CC040	9.1	1	0	0	0	0	25.2
CC040	9.1	1	0	0	0	0	23.3
IL-670	10.6	1	0	0	0	0	18.0
IL-670	10.6	1	0	0	0	0	19.6
CC011	10.6	1	0	0	0	0	22.3
CC011	10.6	1	0	0	0	0	22.5
CC011	11.3	1	0	0	0	0	21.2
CC013	10.6	0	1	1	1	1	30.0
CC013	10.6	0	1	1	1	1	23.9
CC013	9.0	0	0	0	0	0	24.3
CC013	9.0	0	1	1	1	1	20.4
CC013	9.0	0	0	0	0	0	27.0
CC013	9.0	0	0	0	0	0	24.9
CC016	10.1	0	1	1	1	1	25.3
CC016	10.1	0	1	1	1	1	25.7
CC016	10.1	0	0	0	0	0	26.4
CC002	10.0	0	0	0	0	0	20.8
CC017	10.0	0	0	0	0	0	21.6
CC033	12.7	1	1	1	1	1	18.3
CC033	12.7	1	0	0	0	0	17.3
CC033	12.7	1	1	1	1	1	18.5
CC033	12.7	1	0	0	0	0	18.1
IL-1513	9.6	1	1	1	1	1	14.6
CC010	7.9	1	0	1	1	1	21.0
CC010	7.9	1	0	1	1	1	20.9
CC010	7.9	1	0	0	0	0	23.7
CC010	7.9	1	0	0	0	0	19.7
CC010	7.9	1	0	1	1	1	20.1
CC039	7.7	0	0	0	0	0	21.0
IL-4438	9.3	0	1	1	1	1	27.8
IL-4438	9.3	0	1	1	1	1	28.4
CC061	9.3	1	0	0	0	0	18.4
CC061	9.3	1	0	0	0	0	17.6
CC061	9.3	1	0	0	0	0	17.1
CC018	8.3	1	0	0	0	0	21.4
CC018	8.3	1	0	0	0	0	19.3
CC018	8.3	1	0	1	1	1	19.3
CC018	8.3	1	1	1	1	1	18.0
CC018	8.3	1	0	1	1	1	18.4
CC043	11.0	1	1	1	1	1	15.5
CC036	7.7	0	0	0	0	0	24.1
CC036	7.7	0	0	0	0	0	23.2
CC036	7.7	0	0	0	0	0	25.6
CC043	11.0	0	1	1	1	1	18.0
CC024	12.9	1	0	0	0	0	19.0
CC024	12.9	1	0	0	0	0	18.2
CC024	12.9	1	0	0	0	0	16.8
CC002	10.9	0	1	1	1	1	23.8
